# Supplementary material for: Differentiating Real-World Autobiographical Experiences without Recourse to Behaviour
Source: Brain Sci. 2021 Apr 20;11(4):521. doi: 10.3390/brainsci11040521 (PMC8074167; doi:10.3390/brainsci11040521)
Supplement: Supplementary file 1 [file brainsci-11-00521-s001.zip]

Archive with 1 entries (1 files):
- brainsci-1144371-supplementary.pdf
